# Supplementary material for: The Study of Bluetongue Virus (BTV) and Epizootic Hemorrhagic Disease Virus (EHDV) Circulation and Vectors at the Municipal Parks and Zoobotanical Foundation of Belo Horizonte, Minas Gerais, Brazil (FPMZB-BH)
Source: Viruses. 2024 Feb 15;16(2):293. doi: 10.3390/v16020293 (PMC10892844; doi:10.3390/v16020293)
Supplement: Supplementary file 1 [file viruses-16-00293-s001.zip]

Archive with 1 entries (1 files):
- viruses-2776914-supplementary.pdf
